# Supplementary material for: The impact of 22q11.2 copy-number variants on human traits in the general population
Source: Am J Hum Genet. 2023 Jan 26;110(2):300–13. doi: 10.1016/j.ajhg.2023.01.005 (PMC9943723; doi:10.1016/j.ajhg.2023.01.005)
Supplement: Data S2. Sum stats binary [file mmc3.xlsx]

## Sheet: Duplication_only
Phenotype

## Sheet: Deletion_only
Phenotype

## Sheet: Mirror
Phenotype

## Sheet: U_shape
Phenotype
